# Supplementary material for: Elongating Effect of the Peptide AEDL on the Root of Nicotiana tabacum under Salinity
Source: Plants (Basel). 2022 May 19;11(10):1352. doi: 10.3390/plants11101352 (PMC9147445; doi:10.3390/plants11101352)
Supplement: Supplementary file 1 [file plants-11-01352-s001.zip]

Archive with 1 entries (1 files):
- plants-1711501-supplementary.pdf
